# Supplementary material for: A Transfectable Fusagravirus from a Japanese Strain of Cryphonectria carpinicola with Spherical Particles
Source: Viruses. 2022 Aug 4;14(8):1722. doi: 10.3390/v14081722 (PMC9413294; doi:10.3390/v14081722)
Supplement: Supplementary file 1 [file viruses-14-01722-s001.zip]

Archive with 1 entries (1 files):
- viruses-1836546-supplementary.pdf
